# Supplementary material for: Biological Evaluation of the Osteoinductive Potential of Dry Teeth after Chemical Demineralization Treatment Using the Tooth Transformer Device
Source: Biomolecules. 2023 Nov 30;13(12):1727. doi: 10.3390/biom13121727 (PMC10741675; doi:10.3390/biom13121727)
Supplement: Supplementary file 1 [file biomolecules-13-01727-s001.zip]

Archive with 1 entries (1 files):
- biomolecules-2680388-supplementary.pdf
